# Supplementary material for: Face Gender Influences the Looking Preference for Smiling Expressions in 3.5-Month-Old Human Infants
Source: PLoS One. 2015 Jun 11;10(6):e0129812. doi: 10.1371/journal.pone.0129812 (PMC4465895; doi:10.1371/journal.pone.0129812)
Supplement: S1 Table — A. Physical properties. Pixel values are approximate. Differences between male and female faces used here can be noted. Male faces enlarge more with smiling, and have smaller eyes but bigger teeth. Both male and female faces get wider with smaller eyes when smiling. B. Emotional properties from a validation study in adults [30]. All stimuli adequately conveyed the desired emotion. Differences between sets were greater than differences between male and female faces within each set. Hit rates, intensity, and arousal ratings are typical of neutral and smiling faces [30]. (XLSX) [file pone.0129812.s001.xlsx]

## Sheet: Sheet1
			A. Physical properties						B. Emotional properties
			Face	Eyes	Eyes	Teeth	Teeth	Brightness	Hit rate	Intensity	Arousal
			(px)	(px)	(% face)	(px)	(% face)	(0-255)	(%)	(1-9)	(1-9)
Set A	Female	Smiling	89834	1421	1.58181	2086	2.32206	196 ± 41	100	6,8 ± 1,5	3,9 ± 2,2
		Neutral	87041	2047	2.35177	0	0	196 ± 41	96.88	5,6 ± 2,0	2,2 ± 1,4
		Difference	2793	-626	-0.769959	2086	2.32206
	Male	Smiling	98579	1150	1.16658	2375	2.40924	196 ± 42	98.44	6,9 ± 1,5	4,2 ± 2,1
		Neutral	84948	1609	1.8941	0	0	196 ± 41	85.94	5,1 ± 1,9	2,6 ± 1,3
		Difference	13631	-459	-0.727523	2375	2.40924
Set B	Female	Smiling	159636	1680	1.05239	3530	2.21128	186 ± 29	100	6,9 ± 1,6	3,7 ± 1,9
		Neutral	160646	2606	1.6222	0	0	186 ± 29	68.75	4,6 ± 2,4	2,7 ± 1,7
		Difference	-1010	-926	-0.569806	3530	2.21128
	Male	Smiling	168884	1286	0.761469	4828	2.85877	186 ± 29	100	7,4 ± 1,6	4,7 ± 2,1
		Neutral	158846	2056	1.29434	0	0	186 ± 29	64.06	4,1 ± 2,3	2,3 ± 1,1
		Difference	10038	-770	-0.532866	4828	2.85877
